# Supplementary material for: Algorithm-Optimized H5 Influenza mRNA Vaccine Induces Broad Immune Responses
Source: Int J Mol Sci. 2026 May 19;27(10):4547. doi: 10.3390/ijms27104547 (PMC13207390; doi:10.3390/ijms27104547)
Supplement: Supplementary file 1 [file ijms-27-04547-s001.zip]

Archive with 1 entries (1 files):
- ijms-4252472-supplementary.pdf
